# Supplementary material for: The CRISPR/Cas9-Mediated Knockout of VgrG2 in Wild Pathogenic E. coli to Alleviate the Effects on Cell Damage and Autophagy
Source: Vet Sci. 2025 Mar 5;12(3):249. doi: 10.3390/vetsci12030249 (PMC11945575; doi:10.3390/vetsci12030249)
Supplement: Supplementary file 1 [file vetsci-12-00249-s001.zip]

Archive with 12 entries (12 files):
- arm-up-down.jpg
- gRNA-VgrG2、arm-up、arm-down.jpg
- pTargetF plasmid Sal I, Spe I double restriction enzyme digestion.jpg
- sgRNA-VgrG2-arm-up –down.jpg
- Table S1.pdf
- Verification of E. coli VgrG2 gene deletion strain.jpg
- Verification of pTargetF recombinant plasmid construction.jpg
- Verify pCas plasmid transformation results.jpg
- vgrg2.   1-20.jpg
- vgrg2.   21-41.jpg
- vgrg2.   42-61.jpg
- vgrg2.   62-83.jpg
